# Supplementary material for: Many Models, Little Adoption—What Accounts for Low Uptake of Machine Learning Models for Atrial Fibrillation Prediction and Detection?
Source: J Clin Med. 2024 Feb 26;13(5):1313. doi: 10.3390/jcm13051313 (PMC10932407; doi:10.3390/jcm13051313)
Supplement: Supplementary file 1 [file jcm-13-01313-s001.zip]

Archive with 1 entries (1 files):
- jcm-2852354-supplementary.pdf
